# Supplementary material for: Biologically Inspired Stretchable, Multifunctional, and 3D Electronic Skin by Strain Visualization and Triboelectric Pressure Sensing
Source: Small Sci. 2021 Nov 5;2(1):2100083. doi: 10.1002/smsc.202100083 (PMC11935989; doi:10.1002/smsc.202100083)
Supplement: Supplementary file 1 — Supplementary Material [file SMSC-2-2100083-s001.zip]

Archive with 5 entries (5 files):
- Supporting Information.pdf
- Video S1. Dynamic Visual Changes of the SMTE.mp4
- Video S2-real-time TE pressure sensing.mp4
- Video S3-The bending finger SMTE.mp4
- Video S4-Pressure has little influence on the visual strain.mp4
